# Supplementary material for: Metabolomics reveal alterations in arachidonic acid metabolism in Schistosoma mekongi after exposure to praziquantel
Source: PLoS Negl Trop Dis. 2021 Sep 2;15(9):e0009706. doi: 10.1371/journal.pntd.0009706 (PMC8412319; doi:10.1371/journal.pntd.0009706)
Supplement: S1 Data — The.wiff files of each sample were generated by LC-MS. (A) Control replication 1. (B) Control replication 2. (C) Control replication 3. (D) Low dose PZQ treatment replication 1. (E) Low dose PZQ treatment replication 2. (F) Low dose PZQ treatment replication 3. (G) Medium dose PZQ treatment replication 1. (H) Medium dose PZQ treatment replication 2. (I) Medium dose PZQ treatment replication 3. (J) High dose PZQ treatment replication 1. (K) High dose PZQ treatment replication 2. (L) High dose PZQ treatment replication 3. (ZIP) [file pntd.0009706.s002.zip]

Archive with 13 entries (12 files):
- Supporting data 1/
- Supporting data 1/A_Control replication 1.wiff
- Supporting data 1/B_Control replication 2.wiff
- Supporting data 1/C_Control replication 3.wiff
- Supporting data 1/D_Low dose PZQ treatment replication 1.wiff
- Supporting data 1/E_Low dose PZQ treatment replication 2.wiff
- Supporting data 1/F_Low dose PZQ treatment replication 3.wiff
- Supporting data 1/G_Medium dose PZQ treatment replication 1.wiff
- Supporting data 1/H_Medium dose PZQ treatment replication 2.wiff
- Supporting data 1/I_Medium dose PZQ treatment replication 3.wiff
- Supporting data 1/J_High dose PZQ treatment replication 1.wiff
- Supporting data 1/K_High dose PZQ treatment replication 2.wiff
- Supporting data 1/L_High dose PZQ treatment replication 3.wiff
