# Supplementary material for: Metabolomics reveal alterations in arachidonic acid metabolism in Schistosoma mekongi after exposure to praziquantel
Source: PLoS Negl Trop Dis. 2021 Sep 2;15(9):e0009706. doi: 10.1371/journal.pntd.0009706 (PMC8412319; doi:10.1371/journal.pntd.0009706)
Supplement: S4 Data — The.clustal_num file result generated from Clustal alignment analysis was provided. (CLUSTAL_NUM) [file pntd.0009706.s005.clustal_num]

CLUSTAL O(1.2.4) multiple sequence alignment
Homo_sapiens ------------------------------------------------------------	0
Fasciola_hepatica ------------------------------------------------------------	0
Paragonimus_westermani ------------------------------------------------------------	0
Clonorchis_sinensis ------------------------------------------------------------	0
Echinococcus_granulosus ------------------------------------------------------------	0
Schistosoma_mansoni ------------------------------------------------------------	0
Schistosoma_mekongi ------------------------------------------------------------	0
Schistosoma_japonicum ------------------------------------------------------------	0
Schistosoma_bovis ------------------------------------------------------------	0
Schistosoma_haematobium MDSQSKQLSLNNNNELTSMSLSQLREKLHNRSITSVDLLDAYQIRGLELLRTRSNCISEI	60
Homo_sapiens ------------------------------------------------------------	0
Fasciola_hepatica ------------------------------------------------------------	0
Paragonimus_westermani ------------------------------------------------------------	0
Clonorchis_sinensis ------------------------------------------------------------	0
Echinococcus_granulosus ------------------------------------------------------------	0
Schistosoma_mansoni ------------------------------------------------------------	0
Schistosoma_mekongi ------------------------------------------------------------	0
Schistosoma_japonicum ------------------------------------------------------------	0
Schistosoma_bovis ------------------------------------------------------------	0
Schistosoma_haematobium IYEADVYAILADSSRDSEGGHVSSIHGIPIALEEIFPIHGYDHTMGYTIRTNRGAEDDCI	120
Homo_sapiens ------------------------------------------------------------	0
Fasciola_hepatica ------------------------------------------------------------	0
Paragonimus_westermani ------------------------------------------------------------	0
Clonorchis_sinensis ------------------------------------------------------------	0
Echinococcus_granulosus ------------------------------------------------------------	0
Schistosoma_mansoni ------------------------------------------------------------	0
Schistosoma_mekongi ------------------------------------------------------------	0
Schistosoma_japonicum ------------------------------------------------------------	0
Schistosoma_bovis ------------------------------------------------------------	0
Schistosoma_haematobium LVKALRDCGAIPVILTNVKQKILGLSANNPITGLTSHPTHPGRACVSGMGPLLVHKGSPL	180
Homo_sapiens ------------------------------------------------------------	0
Fasciola_hepatica ------------------------------------------------------------	0
Paragonimus_westermani ------------------------------------------------------------	0
Clonorchis_sinensis ------------------------------------------------------------	0
Echinococcus_granulosus ------------------------------------------------------------	0
Schistosoma_mansoni ------------------------------------------------------------	0
Schistosoma_mekongi ------------------------------------------------------------	0
Schistosoma_japonicum ------------------------------------------------------------	0
Schistosoma_bovis ------------------------------------------------------------	0
Schistosoma_haematobium AVGFDILGEARLSAAFCGKAALKPTPYRMSNKDLKLPIELPEDLLPVPSPMGHRIEDIVD	240
Homo_sapiens ------------------------------------------------------------	0
Fasciola_hepatica ------------------------------------------------------------	0
Paragonimus_westermani ------------------------------------------------------------	0
Clonorchis_sinensis ------------------------------------------------------------	0
Echinococcus_granulosus ------------------------------------------------------------	0
Schistosoma_mansoni ------------------------------------------------------------	0
Schistosoma_mekongi ------------------------------------------------------------	0
Schistosoma_japonicum ------------------------------------------------------------	0
Schistosoma_bovis ------------------------------------------------------------	0
Schistosoma_haematobium VLKSLWTSNMFAHDCTLCPMAFNDKEYKSIAEGNRKLKIGFYSNFDGLVKASPSVQRVMS	300
Homo_sapiens ------------------------------------------------------------	0
Fasciola_hepatica ------------------------------------------------------------	0
Paragonimus_westermani ------------------------------------------------------------	0
Clonorchis_sinensis ------------------------------------------------------------	0
Echinococcus_granulosus ------------------------------------------------------------	0
Schistosoma_mansoni ------------------------------------------------------------	0
Schistosoma_mekongi ------------------------------------------------------------	0
Schistosoma_japonicum ------------------------------------------------------------	0
Schistosoma_bovis ------------------------------------------------------------	0
Schistosoma_haematobium EIRDELSRQGHEVVDFALPTPSKAYQLTISLLASYMEPESLKLLYIHGNGDILVDYRQRL	360
Homo_sapiens ------------------------------------------------------------	0
Fasciola_hepatica ------------------------------------------------------------	0
Paragonimus_westermani ------------------------------------------------------------	0
Clonorchis_sinensis ------------------------------------------------------------	0
Echinococcus_granulosus ------------------------------------------------------------	0
Schistosoma_mansoni ------------------------------------------------------------	0
Schistosoma_mekongi ------------------------------------------------------------	0
Schistosoma_japonicum ------------------------------------------------------------	0
Schistosoma_bovis ------------------------------------------------------------	0
Schistosoma_haematobium LHLFYALPRFLRHRIAEWRAEGIKKDYPATAVVLRGLGYSQSRKTLINQINDYKQEFFSL	420
Homo_sapiens ------------------------------------------------------------	0
Fasciola_hepatica ------------------------------------------------------------	0
Paragonimus_westermani ------------------------------------------------------------	0
Clonorchis_sinensis ------------------------------------------------------------	0
Echinococcus_granulosus ------------------------------------------------------------	0
Schistosoma_mansoni ------------------------------------------------------------	0
Schistosoma_mekongi ------------------------------------------------------------	0
Schistosoma_japonicum ------------------------------------------------------------	0
Schistosoma_bovis ------------------------------------------------------------	0
Schistosoma_haematobium WNEVELDVLVCPTAPIPAPWDDSPSYVTNCVLPFTCLYNLLGCPAGTLSVGRVEKCDLQA	480
Homo_sapiens ------------------------------------------------------------	0
Fasciola_hepatica ------------------------------------------------------------	0
Paragonimus_westermani ------------------------------------------------------------	0
Clonorchis_sinensis ------------------------------------------------------------	0
Echinococcus_granulosus ------------------------------------------------------------	0
Schistosoma_mansoni ------------------------------------------------------------	0
Schistosoma_mekongi ------------------------------------------------------------	0
Schistosoma_japonicum ------------------------------------------------------------	0
Schistosoma_bovis ------------------------------------------------------------	0
Schistosoma_haematobium CGDISDNNFKSSQLDIMFSEQHKRSEGLPIGVQVVAKPWNDDQTIYIIVNIHLQSAVQIT	540
Homo_sapiens ------------------------------------------------------------	0
Fasciola_hepatica ------------------------------------------------------------	0
Paragonimus_westermani ------------------------------------------------------------	0
Clonorchis_sinensis ------------------------------------------------------------	0
Echinococcus_granulosus ------------------------------------------------------------	0
Schistosoma_mansoni ------------------------------------------------------------	0
Schistosoma_mekongi ------------------------------------------------------------	0
Schistosoma_japonicum ------------------------------------------------------------	0
Schistosoma_bovis ------------------------------------------------------------	0
Schistosoma_haematobium LNRSKLTSVIKSPKQLCPDDIRKMEKYNVERVYVGAFFYRCLNTWPTSSKGQECSVIELF	600
Homo_sapiens -----------------------------------------------MV----------Q	3
Fasciola_hepatica -------------------------------------------MVYKIP----------T	7
Paragonimus_westermani ------------------------------------------IMYVPQH----------H	8
Clonorchis_sinensis -------------------------------------------MWFSGN----------H	7
Echinococcus_granulosus ----------------------------MNLTDSTLEDF--------------------V	12
Schistosoma_mansoni -----------------------------------MEQSL-RFCWYLLPTLLASITKYAV	24
Schistosoma_mekongi ------------------------------MVNTTVGAILNLSEWCAN-----FLTKPST	25
Schistosoma_japonicum ---------------------------MYNTVNTTVGVILKISEWCAS-----FLTKPST	28
Schistosoma_bovis ------------------------------------------------------------	0
Schistosoma_haematobium NEKANFSIIVSPIGADEPVIGVAKSRLTKEMANSGVDSVLIVSKEYFI-----SLMRHPV	655
Homo_sapiens YEL---W---AALPGASGVALACCFVAAAVA-----LRWSGRRTARGAVVRARQRQR-A-	50
Fasciola_hepatica PKF---H---KGLWVAGGLGLAY-FVYQAVSSMLIRREWAKRRD----------RKR-K-	48
Paragonimus_westermani RLA---F---KGLMVLGGVGILSYWLSTGIYSTIMRRRYAARRE----------RKR-T-	50
Clonorchis_sinensis RQL---L---KGLLYIGGACVAYYWVSSLFHGFFMRREYARRRE----------RKR-Q-	49
Echinococcus_granulosus SEFIAAWK-RVQLWEIFGSIVLIYFTF---------------RLLRRILLRRKVRRLLAE	56
Schistosoma_mansoni RLILLPIFI---IFILGHAVK-YFKKK---------------SKLRIKLLR-KRQSI-TQ	63
Schistosoma_mekongi RHIILVLSFGLVSWKIVASIR-IHQNQ--------------------KLLKSKQKRI-TN	63
Schistosoma_japonicum RRIILVLSFGLVSWKIVASIR-IHQNQ--------------------KLLKSKQRRI-TN	66
Schistosoma_bovis ------------------------------------------------------MRI-AD	5
Schistosoma_haematobium RHLLVAWSLGLISWKIITCIR-TYQNQ--------------------KLLKSKQIRI-AD	693
Homo_sapiens GLENMDRAAQRFRLQN--PDLDSEALLALPLPQLVQKLHSRELAPEAVLFTYVGKAWEV-	107
Fasciola_hepatica ENAAAKAQFAEYLRQNPMKSTDVEAIVSKPFAEILSSLKSGEITPEKALLAYQHKAFAV-	107
Paragonimus_westermani EKAQAKTKFADYLRRNPMSPEKITSITSKPYMALVQALKQGEINPEEALLAYQHKAFEV-	109
Clonorchis_sinensis EKAAAKRAFGNYLNKHPMPEEDIAKITSKPFLELVHMLKSGQLTPERVLLAYQHKAFEV-	108
Echinococcus_granulosus KQELLQEARARLLDRV-QGDPPASTLKDLSALEIHDRLQFQEMTPFEALRIYQKRVVDVL	115
Schistosoma_mansoni RMDQLKEHLSSTKSTS-NIDLL--SVTDLNLDTIQERLVEGKFTSVDLLHAYQMKALQLY	120
Schistosoma_mekongi NVEKIRKNLSNFS--Q-SHTLC--DVYSKSLSFICEQINTGKMTPIDILHSFQLRALQLQ	118
Schistosoma_japonicum NVEKLRKKLSNFS--Q-SYTPC--DVYGKSLSFICDQVKTGKMTPIDILHSFQLKALQLQ	121
Schistosoma_bovis NTEKMRKILSKLT--H-SSIPM--AICSENLSYLCEQIKKKRMTPVDVLHAFQFRALQLQ	60
Schistosoma_haematobium NTEKMRKLLSKLT--H-SSIPM--AICSENLSYLCEQIKKKRVTPVDVLHAFQFRALQLQ	748
: : : .. * : :. :
Homo_sapiens NKGTNCVTSYLADCETQL-------SQAPRQGLLYGVPVSLKECFTYKGQDSTLGLSLNE	160
Fasciola_hepatica DQRCNCVVEFLYP---DL-------KLVNLKGPFAGMPVSVKDNYKIKGHESCAGMAYFL	157
Paragonimus_westermani DKRCNCVVEFLYP---NM-------SEINLSGPFAGAPISLKENFSVKGCESYAGMAYFL	159
Clonorchis_sinensis DARCNCVIEFLYP---DF-------SEINLNGPFSGVPISLKDNYSVKGCESYAGMACHL	158
Echinococcus_granulosus --GSNCVCDVIEEAEATAKS-----IDSNFHSPIRGLPVSVKENIAIAGYDSSMGLVSRL	168
Schistosoma_mansoni DSGNSGICEFLDEAEELAVDLANMNRLPTSKQTLVGIPVSLKELCSIKGYDITFGLINRC	180
Schistosoma_mekongi DDGNSGIAEFILEAEDYAINLMKSSVDINKESGLYGIPISLKEGISVCGYDATMGIIKRC	178
Schistosoma_japonicum DDGNSGIAEFILEAEDYAVNLMKPSVDINKESGLYGIPISIKEGISICGYDATMGIIKRC	181
Schistosoma_bovis DNNNSGIAEFILEAEEYAANLTQSPMNIDEQSELYGIPISIKEGIAIRGYDVTMGIIKRC	120
Schistosoma_haematobium DNNNSGIAEFILEAEEYAANLTKSPMNIDEQSGLYGIPISIKEGIAIRGYDVTMGIIKRC	808
. : . : : * *:*:*: * : *:
Homo_sapiens GVPAECDSVVVHVLKLQGAVPFVHTNVPQSMFSYDCSNPLFGQTVNPWKSSKSPGGSSGG	220
Fasciola_hepatica TGPAKEDSVIISVLYSLGAVPFVRTNVPQSMLSVLSWNPINGVTLNPLALDRSPGGSSSG	217
Paragonimus_westermani TGPAQDDAVLVTVLKALGAVPFVRTTVPQAMFSVLSSNPIDGTTLNPLDPTRSPAGSSSG	219
Clonorchis_sinensis TGPADKDSVMVTVLKSLGAVPFVRTGVPQAMLSVLSSNPIDGTVLNPLDLSRSPAGSSSG	218
Echinococcus_granulosus LKPVRRDGVLIQVIRGVGAVPFVTTTMSPTGYCLDGSTEIFGKQRNPYDAKRLTGGSSSG	228
Schistosoma_mansoni NKPSHKDCCIVEVLRHEGAIPFVLTATSQTALSLSGINPVFGDMSNPHSSEHETGGSSSG	240
Schistosoma_mekongi NQPVDKDCVLVKVLKSVGSVPFVTTMTTQLCRTLDSFNCVYHDAKNPYNKSRMPGGSSSG	238
Schistosoma_japonicum NQPMNEDCILVKVLKHVGSVPFVTTVTTQLCRTLDSFNCVYHGAKNPFDKSRMPGGSSSG	241
Schistosoma_bovis NQPIDEDCVLIKVLRSVGSIPFVTTVTTQLCRTLDSFHSIYNDAKNPFNKSRLPGGSSSG	180
Schistosoma_haematobium SQPIDEDCVLIKVLRSVGSIPFVTTVTTQLCRTLDSFHSIYNDAKNPFNKSRLPGGSSSG	868
* * :: *: *::*** * : ** : .***.*
Homo_sapiens EGALIGSGGSPLGLGTDIGGSIRFPSSFCGICGLKPTGNRLSKSGLKGCVY-GQEAVRLS	279
Fasciola_hepatica EAALVGGGGSILGFGTDLGGSIRLPSAMCNIVGFKPTANRISQRKMLSFK--RLMTTFSC	275
Paragonimus_westermani EAALIGGGGSGLGFGTDLGGSIRLPAAMCNIVGFKPTPGRLSQRLMLSIN--RFMTTTSS	277
Clonorchis_sinensis EGALVGGGGSILGFGTDLGGSIRLPAAMCNCVGFKPTPSRLSKRLMLNTN--RFMTTDSS	276
Echinococcus_granulosus EAVLIAKGASPLGFGTDLAGSVRLPAAFCGICALKPTTHRVSTMGVESVSETGCIGLRPV	288
Schistosoma_mansoni EGVLLGLRGSPVGIGTDLAGSIRIPSVFCGLVGLKPTTNRISSKGVGVIGHKKSILLRVC	300
Schistosoma_mekongi EAVLLAQCGSPLGFGTDIAGSIRIPCAFCGLAGLKPTFRRLSTLGLASTATKSVLYISPC	298
Schistosoma_japonicum EAVLLAQCGSPVGIGTDIAGSIRIPCAFCGLAGLKPTLRRLSTSGLASTATKSVLYLSPC	301
Schistosoma_bovis EAVLLAQHGSPVGIGGDIAGSIRIPCAFCNLAGLKPTSGRLSLLGFVSAAKKSVLYLSPC	240
Schistosoma_haematobium EAVLLAQHGSPVGIGGDIAGSIRIPCAFCNLAGLKPTSGRLSLLGFVSAAKKSVLYLSPC	928
*..*:. .* :*:* *:.**:*:*. :*. .:*** *:* .
Homo_sapiens VGPMARDVESLALCLRALLCED-MFRLDPTVPPLPFREEVYTS--SQPLRVGYYET---D	333
Fasciola_hepatica CGPLARDVETCITAMQCIWNSQLHHDLDYMTPPVPYTF-T-PP--DRPLRIGYFTY---D	328
Paragonimus_westermani CGPLARDVDTCIAAMKTLCDSPLLHSLDYFNPPLPYSTEL-PL--NRPLRIGFFTY---D	331
Clonorchis_sinensis CGPIAREVDTCITLMKALFDSPLHHELDYFGAPLCYSTSI-ST--DRRLRIGYFVD---D	330
Echinococcus_granulosus FGPMARHTRLLTDAMRAILTSV-MFNLDPRTPHLPFHEGVFSS--SKPLLIGFYTNFGGD	345
Schistosoma_mansoni VGPMGRRVDDLAKLMRTLLTTK-MFQMDPYVPPLLFNDMIYAGIDKPKLTIGYYVTLEDP	359
Schistosoma_mekongi IGPMAKKVDDLACVLRALLCPA-MFDLDPYVVPMHFDQMSYEGKNKRQLVIGYFTNFDDP	357
Schistosoma_japonicum LGPMGRKVDDLACVLRALLCPV-MFDLDPYVVPLHFDQMSYEGKNKRQLVIGYFTSFDDP	360
Schistosoma_bovis LGPMARKVDDLACVMRALLCPT-MFDLDPYVIPMSFDGVSYEGKNRNQLVIGYYLNFDDP	299
Schistosoma_haematobium LGPMARKVDDLACVMRALLCPT-MFDLDPYVIPMSFDQVSYEGKNRKQLVIGYYLNFDDP	987
**:.: . :: : . :* : : * :*::
Homo_sapiens NYTMPSPAMRRAVLETKQSLEAAGHTLVPFLPSNIPHALETLSTGGLFSDGGHTFLQNFK	393
Fasciola_hepatica GSFKAVPAAERAVLHIKSRLEAMGHKLIPWQPPYPGSECFEMFLTALFVDGGARLVEMLQ	388
Paragonimus_westermani GSFTPVPAAQRAVLHVKEKLEALGHKLIPWAPPYLGHEWLTIFLTALMVDGGSSLLNVLK	391
Clonorchis_sinensis GSTPPVPAAQRAVLVVKDKLAALGHELVPWQPPVTGTEWLKMFLTTLVTDGGMPLLQALR	390
Echinococcus_granulosus IAMKVVPSVESALFRAKAGLQAKGHTLVDFEVPEPNK-VVCLTVKSMLGDGGVAFCEAAR	404
Schistosoma_mansoni LIITSVPSVRRIVNESVDILRQRGHILLPFHPPNIKW-AYELGMKAISVDTKYHVQEALF	418
Schistosoma_mekongi DLIQTLDVNQRIVEEAAKALENAGHKLVKYTVPHPYE-AFILGLRALFADGGQELQSHLQ	416
Schistosoma_japonicum NLIETLDVNQRIVEEAAKALESAGHKLVKYTVPHPYE-AFILGLRALFADGGQELQSHLQ	419
Schistosoma_bovis NLIQVLDVNQQVVEKAAKALESAGHRLVKFTVPDPYK-AFILGLHALFADGGQELRSHLR	358
Schistosoma_haematobium NLIQVLDVNQQVVEKAAKALESAGHRLVKFTVPDPYK-AFILGLHALFADGGQELRSHLR	1046
. : * ** *: : : : * . .
Homo_sapiens GDFVDPCLGDLVSILKLPQWLKGLLAFLVKPLLPRLSAFLS---NMKSRSAGKLWELQHE	450
Fasciola_hepatica YDEVEKSMFLGLKVFKS-WRLTRRIKWILAKLFTHPDNLIYMRAVNYVTDVPTLTQHINA	447
Paragonimus_westermani YDVVEPTLATGLRFYKS-SWLLRYLKLLYVKLLGNPEDLHFLRACCTVYDIPSLMEHTVH	450
Clonorchis_sinensis YDVVQPPLNQSLKIYKS-WWITRYFQQFIARLLGRHTELQLMQACCAVHDIPSLMQHLED	449
Echinococcus_granulosus CEPANPRLRRTRFLLGVPALLRRMVGWFVSTFFSKSIGAVF-HASTGCQTALEVFTVSKE	463
Schistosoma_mansoni AEPLNEHTKFLRLLINTPHWLKVMIDKLLTIIFGRPAAVT--SFLDGPRGEAETLNLISD	476
Schistosoma_mekongi NEPLSPQLKFLKTIIGLPDFLKPVIGFVSRYCIGKPVGIS--SALLKLRSGQAAVNLLAE	474
Schistosoma_japonicum NEPLSPQLKFLKTIIGLPDFLKPVIGSVSSYFVGKPISIS--SALLKLKSGQAAINLLAE	477
Schistosoma_bovis GEPLSPHIKLISTVTRIPDILKPIVGLISKHFIGKPVCPS--GAFQKLGSGQAAVNLISE	416
Schistosoma_haematobium GEPLSPHIKLISTVTRIPDILKPIVGFISKHFIGKPVCPS--GAFQKLGSGQAAVNLISE	1104
: . . : . . . .
Homo_sapiens IEVYRKTVIAQWRA-LDLDVVLTPMLAPAL--DLNAPGRATGAVSYTMLYNCLDFPAGVV	507
Fasciola_hepatica LEEFRYRWYDNWRE-SNLDAVLCPAFGMAAPVPVRTTRSFAGMLTYLHLFNITNMPAGSV	506
Paragonimus_westermani LKRFRQCIYDHWNE-AQLDAVICPAFGMAAPIPVTTSRKFTGMLSYQNLFNITNMPAGCL	509
Clonorchis_sinensis LKAFRQRIYDHWNQ-ERIDAVICPAFGMAAPILAKSNRKFTEMLTYLNLFNVTNMPAGCL	508
Echinococcus_granulosus VETYREEFAKAWAA-AKIDVLLGPAFPFPAPLEGTPDVLLAGAVTFTSIYNLLDYPAGVV	522
Schistosoma_mansoni IEFYRHEFQRAMEEAGNLDAIICPVFPFPAFPKSAKSMFVTPAVAYTVLFNMLDYPAGTV	536
Schistosoma_mekongi IDAYRYEFARAWDEAGPLDVLICPVSPYPAPPDDAMPLFISPSIIYTFLYNILDYPAGAV	534
Schistosoma_japonicum IDAYRYEFARVWDEAGPLDVLICPVSPYPAPPEDTLPLFISPSIIYTFLYNIVDYPAGAV	537
Schistosoma_bovis IEAYRYEFAKAWNNAGPLDALICPVFPYPAPPEDASQVYISPSVIYTFLYNILDYPAGAV	476
Schistosoma_haematobium IKAYRYEFAKAWNNAGPLDALICPVFPYPAPPEDASQVYISPSIIYTFLYNILDYPAGAV	1164
:. :* :*.:: * : : : ::* : *** :
Homo_sapiens PVTTVTAEDE-AQMEHYR-----------------GYFGDIWDKMLQKGMKKSVGLPVAV	549
Fasciola_hepatica PSGICVTEADLAPLRASLGQKDDNKPVKLAPGVTPYPIDRPWQKAAAELQVDTLGMPVGV	566
Paragonimus_westermani PSGIRVTEQDLTEMRAL------------------LNKRSVWHQAAHDLQLDTLGFSVSV	551
Clonorchis_sinensis PSGISVDENDIEALKNSA---------------PPNGTGSPWSKDVIELQADTLGFRVSV	553
Echinococcus_granulosus PVSKVNESDVEACRKLEG---------------EYRKAGDWLNATHAKLQSDTKGLPVAV	567
Schistosoma_mansoni PMGYVNKEDVQNSNVLAE---------------EYKKVGNRYLYNVFKYQETSEGLPVGV	581
Schistosoma_mekongi PAGFVKKEDVHNSLMKSE---------------LLHSFGDAYLSKVYKLLDGGENLPLSI	579
Schistosoma_japonicum PAGFVKKEDVHNSLMKSE---------------LLHSSGDTYLSKVYKLLDGGENLPLSI	582
Schistosoma_bovis PAGFVTEDDVRNSLMKSE---------------SLYSTGDSYMSKVYGLLNGGENLPLSI	521
Schistosoma_haematobium PAGFVTEDDVRNSLMKSE---------------SLYSTGDSYMSKVYGLLNGGENLPLSI	1209
* . .: :.:
Homo_sapiens QCVALPWQEELCLRFMREVERLMTPEKQSS------------------------------	579
Fasciola_hepatica QVAAAPWHDEMCLHVMREVERAARGVSQPGPTN---------------------------	599
Paragonimus_westermani QVAAAPWRDELCLHVMREVERAVQS-----------------------------------	576
Clonorchis_sinensis QVAAAPWRDELCLHVMKEVEKAVRL-----------------------------------	578
Echinococcus_granulosus QVVGKPFDEETVLRVMKEIEESLPLE----------------------------------	593
Schistosoma_mansoni QIIGKPWQEERVLYVMKELETSRTLTE---------------------------------	608
Schistosoma_mekongi QVVGKPYHEETVLRVMREIENCFLKTES--------------------------------	607
Schistosoma_japonicum QVVGKPYHEETVLRVMREIENCFLKTES--------------------------------	610
Schistosoma_bovis QVVGKPYHEETVLRVMREIETWNNAGPLDALICPVFPYPAPPEDASQVYISPSVIYTFLY	581
Schistosoma_haematobium QVVGKPYHEETVLRVMREIESSFSQQTES-------------------------------	1238
* . *: :* * .*:*:*
Homo_sapiens ------------------------------------------------------------	579
Fasciola_hepatica ------------------------------------------------------------	599
Paragonimus_westermani ------------------------------------------------------------	576
Clonorchis_sinensis ------------------------------------------------------------	578
Echinococcus_granulosus ------------------------------------------------------------	593
Schistosoma_mansoni ------------------------------------------------------------	608
Schistosoma_mekongi ------------------------------------------------------------	607
Schistosoma_japonicum ------------------------------------------------------------	610
Schistosoma_bovis NILDYPAGAVPAGFVTEDDVRNSLMKSESLYSTGDSYMSKVYGLLNGGENLPLSIQVVGK	641
Schistosoma_haematobium ------------------------------------------------------------	1238
Homo_sapiens ------------------------	579
Fasciola_hepatica ------------------------	599
Paragonimus_westermani ------------------------	576
Clonorchis_sinensis ------------------------	578
Echinococcus_granulosus ------------------------	593
Schistosoma_mansoni ------------------------	608
Schistosoma_mekongi ------------------------	607
Schistosoma_japonicum ------------------------	610
Schistosoma_bovis PYHEETVLRVMREIESSFSQQTES	665
Schistosoma_haematobium ------------------------	1238
