# Supplementary material for: Metabolomics reveal alterations in arachidonic acid metabolism in Schistosoma mekongi after exposure to praziquantel
Source: PLoS Negl Trop Dis. 2021 Sep 2;15(9):e0009706. doi: 10.1371/journal.pntd.0009706 (PMC8412319; doi:10.1371/journal.pntd.0009706)
Supplement: S5 Data — The.txt file result generated from Clustal alignment analysis was provided. (TXT) [file pntd.0009706.s006.txt]

(
(
(
Homo_sapiens:0.30723,
(
Fasciola_hepatica:0.19993,
(
Paragonimus_westermani:0.16452,
Clonorchis_sinensis:0.17461)
:0.03691)
:0.14490)
:0.04306,
Echinococcus_granulosus:0.31770)
:0.04226,
Schistosoma_mansoni:0.29441,
(
(
Schistosoma_mekongi:0.04673,
Schistosoma_japonicum:0.04883)
:0.09758,
(
Schistosoma_bovis:0.01168,
Schistosoma_haematobium:0.02468)
:0.13223)
:0.14805);
